# Supplementary material for: Evaluation of the Organotellurium Compound AS101 for Treating Colistin- and Carbapenem-Resistant Klebsiella pneumoniae
Source: Pharmaceuticals (Basel). 2021 Aug 12;14(8):795. doi: 10.3390/ph14080795 (PMC8400984; doi:10.3390/ph14080795)
Supplement: Supplementary file 1 [file pharmaceuticals-14-00795-s001.zip]

Archive with 1 entries (1 files):
- pharmaceuticals-1313302-supplementary.pdf
